# Supplementary material for: Effects of Pulsed Electric Field and High-Pressure Processing Treatments on the Juice Yield and Quality of Sea Buckthorn
Source: Foods. 2024 Jun 11;13(12):1829. doi: 10.3390/foods13121829 (PMC11202788; doi:10.3390/foods13121829)
Supplement: Supplementary file 1 [file foods-13-01829-s001.zip]

Archive with 1 entries (1 files):
- foods-2998176-supplementary.pdf
